# Supplementary material for: Sir2 Paralogues Cooperate to Regulate Virulence Genes and Antigenic Variation in Plasmodium falciparum
Source: PLoS Biol. 2009 Apr 14;7(4):e1000084. doi: 10.1371/journal.pbio.1000084 (PMC2672602; doi:10.1371/journal.pbio.1000084)
Supplement: Table S1 [file pbio.1000084.st001.xls]

## Sheet: dSir2A rings
Table S1:
Rings sir2A vs wildtype
Gene ID	M	A	adj.P.Val	Description	Predicted GO Function	Signal Peptide?	250kB from telomere?	Time of maximal expression (h)	TMD's
MAL13P1.14	-0.426038	3.02581	0.0427076	ATP-dependent DEAD box helicase, putative	ATP binding, helicase activity, nucleic acid binding	No	Y	4	0
MAL13P1.45	-0.704366	4.67681	0.0298351	U4/U6 small nuclear ribonuclear protein, putative	N/A	No	No	6	0
MAL13P1.93	-0.587832	3.12655	0.0491546	hypothetical protein, conserved	N/A	No	No	1	0
MAL7P1.172	-1.52565	3.73033	0.0204969	hypothetical protein, conserved	N/A	No	Y	14	1
MAL8P1.19	-0.328016	2.98457	0.0189298	RNA helicase, putative	ATP binding, ATP-dependent helicase activity, helicase activity, nucleic acid binding	No	Y	46	0
MAL8P1.201	-0.413397	2.83668	0.0299537	hypothetical protein, conserved	N/A	No	No	14	0
MAL8P1.64	-0.518784	3.13343	0.0373912	hypothetical protein, conserved (Ca2+ binding motif)	N/A	No	No	10	0
MAL8P1.88	-0.704017	2.93745	0.0473056	hypothetical protein, conserved	N/A	No	No	15	0
PF07_0030	-0.584058	3.26337	0.0181108	heat shock protein 86 family protein	N/A	No	No	45	0
PF07_0066	-0.526907	3.00623	0.0483221	hypothetical protein, conserved (RNA binding motif)	nucleic acid binding	No	No		0
PF07_0077	-0.485018	3.10584	0.00338289	actin-related protein	protein binding	No	No	14	0
PF08_0115	-0.559847	3.50726	0.0475677	DnaJ protein, putative	heat shock protein binding, unfolded protein binding	No	No	7	0
PF08_0135	-0.453447	2.92767	0.0174826	hypothetical protein, conserved (WD40 domain=protein interaction)	N/A	No	Y	15	0
PF10_0067	-1.02808	3.23002	0.00450963	hypothetical protein	N/A	No	No	34	0
PF10_0299	-0.359226	2.87587	0.0274985	glycoprotease, putative	O-sialoglycoprotein endopeptidase activity	No	No	10	0
PF11_0115	-0.26782	2.70827	0.0444939	hypothetical protein	N/A	No	No	12	0
PF11_0274	-0.639278	3.02471	0.0428897	hypothetical protein	N/A	No	No	4	0
PF11_0374	-0.510204	3.13321	0.0435142	hypothetical protein (DNA and RNA-binding motifs)	nucleic acid binding	No	No	20	0
PF11_0399	-0.761903	3.58147	0.0427076	hypothetical protein (WD40 domain=protein interaction)	N/A	No	No	15	0
PF13_0018	-0.404387	3.2606	0.0396176	hypothetical protein, conserved	N/A	No	Y	45	0
PF13_0053	-0.278049	2.97911	0.0483221	hypothetical protein, conserved	N/A	No	No	13	0
PF13_0106	-0.871821	3.67813	0.000853261	hypothetical protein, conserved	N/A	No	No	42	0
PF13_0352	-0.567446	3.26617	0.0126363	nucleoside transporter	N/A	No	Y	16	0
PF14_0282	-0.680086	3.00545	0.000122946	hypothetical protein, conserved	acid phosphatase activity	No	No		0
PF14_0283	-0.700499	3.18988	0.00559182	hypothetical protein	N/A	No	No	15	0
PF14_0316	-0.718455	3.21107	0.00525292	DNA topoisomerase II, putative	ATP binding, DNA binding	No	No	14	0
PF14_0401	-0.548677	2.99742	0.0234208	methionine --tRNA ligase, putative	tRNA binding	No	No	20	0
PF14_0749	-0.609536	2.87168	0.0205393	acyl CoA binding protein	acyl-CoA binding	No	Y	10	0
PF14_0752	-0.820581	2.90375	4.60232e-05	hypothetical protein	N/A	Yes(+PEXEL)	Y	45	1
PF14_0761	-0.614164	2.82122	0.00303938	fatty acyl CoA synthetase 1	catalytic activity	Yes	Y	4	0
PF14_0763	-4.36218	3.62065	1.48669e-07	hypothetical protein	N/A	no	Y	42	1
PFB0290c	-1.34577	2.94823	0.0135838	transcription factor, putative	DNA binding, DNA-directed RNA polymerase activity, RNA polymerase II transcription factor activity, transcription regulator activity, zinc ion binding	No	No	4	0
PFC0375c	-0.588015	3.85219	0.0204969	splicing factor, putative	N/A	No	No	10	0
PFC0410w	-0.674539	3.05128	0.0181108	rat BRAIN protein-like	N/A	No	No	8	0
PFC0865w	-0.8722	3.74001	0.0278767	RNA-binding protein, putative	nucleic acid binding	No	Y	15	0
PFD0085c	-0.755532	2.91977	0.000562267	acyl-Coa synthetase, PfACS6	catalytic activity	Yes	Y	13	1
PFD0740w	-0.43774	3.47079	0.0281237	Plasmodium falciparum protein kinase, putative	ATP binding, protein kinase activity, protein serine/threonine kinase activity, protein-tyrosine kinase activity	No	No	4	0
PFD0975w	-0.664624	3.41893	0.00653506	ROI kinase-like protein	ATP binding, protein kinase activity, protein serine/threonine kinase activity	No	No	10	0
PFF0300w	-0.500546	2.99721	0.0370482	RNA-binding protein, putative	nucleic acid binding	No	No	45	0
PFF1070c	-0.687092	3.42245	0.0204969	hypothetical protein, conserved	catalytic activity, iron ion binding	Yes	No	10	1
PFI0915w	-1.32832	3.05825	0.00695178	hypothetical protein, conserved	N/A	No	No	46	0
PFI1085w	-0.577186	3.55977	0.0281237	ubiquitin-like protein, putative	N/A	No	No	46	2
PFI1480w	-0.485776	2.90573	0.00845762	hypothetical protein, conserved (Myb DNA-binding domain)	DNA binding, zinc ion binding	No	No	19	0
PFI1690c	-0.394761	2.87604	0.0204969	hypothetical protein, conserved	N/A	No	Y	46	0
PFI1700c	-0.335935	3.15446	0.0427076	vesicle transport protein, putative	N/A	No	Y	1	0
PFI1775w	-1.19582	3.67117	0.000808378	hydrolase, putative	N/A	No	Y	46	0
PFL1490w	-0.736272	3.6248	0.0428897	serine/threonine protein kinase, putative	ATP binding, protein serine/threonine kinase activity	No	No	10	0
						1947-04-01	15/47

## Sheet: dSir2B rings
Rings sir2B vs wildtype
Gene ID	M	A	adj.P.Val	Description	Predicted GO Function	Signal Peptide?	250kB from telomere?	Time of maximal expression (h)	TMD's
PF11_0037	-1.04349	2.85643	0.0490424	PHIST	molecular_function	Yes (+PEXEL)	Yes	10	1
PF11_0438	0.941663	3.12558	0.00679274	Ribosomal protein, putative	structural constituent of ribosome	No	No	13	0
PF14_0752	-0.638554	2.90375	0.00386718	PHIST	molecular_function	Yes(+PEXEL)	No	10	1
PF14_0763	-4.66278	3.62065	1.04402e-06	PHIST	molecular_function	Yes(+PEXEL)	Yes	46	1
PFB0080c	-1.64827	4.02035	0.00163136	PHIST	molecular_function	Yes (+PEXEL)	Yes	12	1
PFD0085c	-0.881522	2.91977	0.000836227	acyl-Coa synthetase, PfACS6	long-chain-fatty-acid-CoA ligase activity	Yes	Yes	46	1
PFD0095c	-1.89058	3.19116	0.00229933	PHIST	molecular_function	Yes (+PEXEL)	Yes	46	1
PFI1775w	-2.62595	3.67117	1.07628e-06	hydrolase, putative		No?	Yes	10	0
PFL2550w	-2.33201	3.61388	0.000313419	PHIST	unfolded protein binding	Yes (+PEXEL)	Yes	4	1
						6 out of 9	7 out of 9
				72 PHIST proteins accoring to Matt and Toby

## Sheet: dSir2A trophs
Trophozoites Sir2A vs Wildtype
Gene ID	M	A	adj.P.Val	Description	Predicted GO Function	Signal Peptide?	250kB Subtelomere?	Time of maximal expression (h)	TMD's
MAL7P1.5	-4.17399	3.8408	0.00434464	PfMC-2TM_7.1	N/A	Y (+PEXEL)	Y	13	3
PF10_0291	1.54371	3.30463	0.0164683	RAP protein	molecular_function	N	N	35	3
PFA0680c	-4.42399	4.78179	4.10967e-06	PfMC-2TM_1.2	N/A	Y (+PEXEL)	Y		3
PFC1080c	-2.55143	4.15825	0.0164683	PfMC-2TM_3	N/A	Y (+PEXEL)	Y	13	3
PFL2610w	-0.808808	2.78192	0.0225198	stevor	N/A	Y (+PEXEL)	Y	37	3

## Sheet: dSir2B trophs
Trophozoites Sir2B vs Wildtype
Gene ID	M	A	adj.P.Val	Description	Predicted GO Function	Signal Peptide?	250kB Subtelomere?	Time of maximal expression (h)	TMD's
MAL13P1.168	1.60794	5.21448	0.0206053	protein tyrosine phosphotase	dephosphoylation				4
MAL7P1.5	-4.57796	3.8408	0.00642415	PfMC-2TM_7.1	molecular_function	Yes (+PEXEL)	Yes	13	3
PF10_0144	-0.539023	2.7832	0.0206053	prohibitin, putative	molecular_function	No	No	16	0
PF13_0234	-0.578123	2.99646	0.0088692	phosphoenolpyruvate carboxykinase	phosphoenolpyruvate carboxykinase (ATP) activity	No	No	16	0
PF14_0555	1.90835	7.93128	0.0127807	hypothetical protein	molecular_function	No	No		1
PFA0680c	-3.60137	4.78179	0.00021679	PfMC-2TM_1.2	molecular_function	Yes (+PEXEL)	Yes		3
PFB0953w	-1.80116	3.19985	0.0088692	hypothetical protein	molecular_function	Yes (+PEXEL)	Yes	16	2
PFC1080c	-2.88921	4.15825	0.00898027	PfMC-2TM_3	molecular_function	Yes (+PEXEL)	Yes	13	3
PFD0090c	-2.75134	5.8634	0.0211072	PHIST	molecular_function	Yes (+PEXEL)	Yes	25	1
PFL2610w	-0.989887	2.78192	0.0088692	stevor	molecular_function	Yes (+PEXEL)	Yes	37	3

## Sheet: dSir2A Schiz
Schizonts Sir2A vs Wildtype
Gene ID	M	A	adj.P.Val	Description	Predicted GO Function	Signal Peptide?	250kB Subtelomere?	Time of maximal expression (h)	TMD's
PFA0680c	-4.42399	4.78179	4.10967e-06	PfMC-2TM_1.2	N/A	Y (+PEXEL)	Y		3

## Sheet: dSir2B Schiz
Schizonts Sir2B vs Wildtype
Gene ID	M	A	adj.P.Val	Description	Predicted GO Function	Signal Peptide?	250kB Subtelomere?	Time of maximal expression (h)	TMD's
PF10_0019	3.51225	7.85346	0.0427738	early transcribed membrane protein (etramp10.1)	molecular function	Yes	Yes	9	2
PF14_0106	0.561637	2.85902	0.0427738	hypothetical protein (ankyrin=prot prot interaction)		No	No		0
PF14_0500	0.760922	2.93084	0.0158174	hypothetical protein (SNARE)	vesicle fusion	No	No		0
PFA0680c	-3.72326	4.78179	9.41321e-06	PfMC-2TM_1.2	molecular function	Yes (+PEXEL)	Yes		3
PFD0090c	-2.47055	5.8634	0.030685	PHIST	molecular function	Yes (+PEXEL)	Yes	25	1
